# Supplementary material for: Engeletin Targets Mitochondrial Dysfunction to Attenuate Oxidative Stress and Experimental Colitis in Intestinal Epithelial Cells Through AMPK/SIRT1/PGC-1α Signaling
Source: Antioxidants (Basel). 2025 Apr 27;14(5):524. doi: 10.3390/antiox14050524 (PMC12108241; doi:10.3390/antiox14050524)
Supplement: Supplementary file 1 [file antioxidants-14-00524-s001.zip]

Archive with 1 entries (1 files):
- antioxidants-3578714-supplementary.pdf
